# Supplementary material for: Squaramide-Tethered Sulfonamides and Coumarins: Synthesis, Inhibition of Tumor-Associated CAs IX and XII and Docking Simulations
Source: Int J Mol Sci. 2022 Jul 12;23(14):7685. doi: 10.3390/ijms23147685 (PMC9318203; doi:10.3390/ijms23147685)
Supplement: Supplementary file 1 [file ijms-23-07685-s001.zip]

Archive with 1 entries (1 files):
- ijms-1776771-supplementary.pdf
